# Supplementary material for: Urethral Lift as a Safe and Effective Procedure for Prostatic Hyplasia Population: A Systematic Review and Meta-Analysis
Source: Front Surg. 2020 Dec 8;7:598728. doi: 10.3389/fsurg.2020.598728 (PMC7793831; doi:10.3389/fsurg.2020.598728)
Supplement: Supplementary file 1 [file Data_Sheet_1.zip]

Archive with 5 entries (5 files):
- Data Sheet 1.DOCX
- Data Sheet 2.DOCX
- Data Sheet 3.DOCX
- Data Sheet 4.DOCX
- Data Sheet 5.DOCX
